# Supplementary material for: A systematic review and meta-analysis of cortisol levels in Plasmodium infections
Source: Sci Rep. 2024 Aug 6;14:18162. doi: 10.1038/s41598-024-68596-0 (PMC11303744; doi:10.1038/s41598-024-68596-0)
Supplement: Supplementary file 2 — Supplementary Table S2. [file 41598_2024_68596_MOESM2_ESM.xlsx]

## Sheet: Sheet1
No.	Authors	Publication year	Year ranges	Study design	Study location	Continent	Year of conduction	Participants (n)	Plasmodium spp.	Mean age in any groups (years)	Age range (years)	Age group	Clinical malaria (severe, uncomplicated, mild)	Clinical malaria (symptomatic or asymptomatic)	Cortisol in malaria patients	Cortisol (mean, SD) or median with range, unit	N_malaria	Mean_malaria	SD_malaria	N_control	Mean_control	SD_control	Parasitemia in each groups (parasites/uL)	Method for malaria	Method for cortisol	Method for cortisol (grouping)	Blood sample
1	Abdagalil et al. (2009)	2009	2000-2009	Case-control	Sudan	Africa	Not specified	Male patients (45): lightly-infected (15), heavily-infected (15): healthy control (15)	P. falciparum	Not specified	20-40	Adults	Not specified	Not specified	Blood concentration of cortisol in the infected cases was significantly higher than that in the uninfected cases.	Lightly-infected (15): 184.77 ± 14.70, heavily-infected (15): 191.03 ± 18.17, healthy control (15): 166.28 ± 10.63 ng/ml	30	187.9	16.55	15	166.28	10.63	Not specified	Microscopy, RDT	Radioimmunoassays (Prasad, 1979).	Radioimmunoassay	Plasma
2	Adam et al. (2007)	2007	2000-2009	Cross-sectional	Sudan	Africa	2006	Pregnant women with malaria (50), healthy pregnant women (49)	P. falciparum	Not specified	Not specified	Pregnant women	Uncomplicated malaria	Symptomatic malaria	No significant difference in cortisol levels in patients with malaria in comparison with the uninfected cases.	Pregnant women with malaria (50): 646.3 ± 1512.9, healthy pregnant women (49): 434.7 ± 173.08 ng/mL	50	646.3	1512.9	49	434.7	173.08	Not specified	Microscopy	Radioimmunoassays kits (Izotop, Budapest, Hungary)	Radioimmunoassay	Not specified
3	Armah BNA (2019)	2019	2010-2019	Cross-sectional	Ghana	Africa	Not specified	Malaria (46), Control (31)	P. falciparum	6 ± 2	1-9	Children	Severe and uncomplicated malaria	Symptomatic malaria	1. No significant difference in cortisol levels uninfected cases in comparison with the uninfected cases. 2. No significant correlation was observed between cortisol and parasitemia.	Malaria (46): 0.55±0.03, Control (31): 0.50±0.04 pg/ml	46	0.55	0.03	31	0.5	0.04	Not specified	Microscopy	Enzyme-linked immunosorbent assay	Enzyme immunoassays	Plasma
4	Bayoumi et al. (2009)	2009	2000-2009	Case-control	Sudan	Africa	2007	Pregnant women (82): malaria (45), healthy pregnant women (37)	P. falciparum	Malaria (45): 26.8 ± 6.9, healthy pregnant women (37): 26.1 ± 6.7	Not specified	Pregnant women	Uncomplicated malaria	Symptomatic malaria	Blood concentration of cortisol in the infected cases was significantly higher than that in the uninfected cases.	Malaria (45): 439.4 ± 172.0, healthy pregnant women (37): 318.2 ± 210.3 ng/ ml	45	439.4	172	37	318.2	210.3	Not specified	Microscopy	Radioimmunoassays (Izotop, Budapest)	Radioimmunoassay	Serum
5	Bouyou-Akotet et al. (2005)	2005	2000-2009	Case-control	Gabon	Africa	2003-2004	Pregnant women: malaria (59), healthy nonpregnant women (23)	P. falciparum	Not specified	Not specified	Pregnant women	Asymptomatic malaria	Asymptomatic malaria	1. Cortisol concentrations were significantly higher in P. falciparum-infected cases than in uninfected cases. 2. The cortisol levels were also significantly correlated with the parasite load. 3. The P. falciparum-infected primigravidae had significantly higher cortisol levels than uninfected primigravidae at all time points. 4. Infected multigravidae had higher median cortisol levels than uninfe…	Infected cases (59): T1: 180 [133–211], T2: 273 [237–300], T3: 288 [262–343], T4: 312 [266–383]; uninfected controls (23): T1: 139 [81–174], T2: 156 [134–311], T3: 200 [152–250], T4: 259 [228–300] ng/ml							Not specified	Microscopy	Minividas V.B. 02.96 system with standardVidas cortisol and Vidas prolactin kits (Biomérieux)	Enzyme linked fluorescent assay	Plasma
6	Bouyou-Akotet et al. (2004)	2004	2000-2009	Cross-sectional	Gabon	Africa	2002	Pregnant women (101, 40 primiparous women and 61 multiparous women), healthy nonpregnant women (30)	P. falciparum	22	Not specified	Pregnant women	Not specified	Not specified	1. Blood concentration of cortisol in the infected cases was significantly higher than that in the uninfected controls. 2. Blood concentrations of cortisol in the infected multiparous and primiparous women were significantly higher than that in the uninfected controls. 3. The cortisol levels were also significantly correlated with the parasite load.	Pregnant women (101): primiparous women (40): median, 287.2 (range 230–346), multiparous women (61): median 187, range, 149.2–256.8, healthy nonpregnant women (30): median 95.9, range 81.3–115 ng/mL	101	181.2	42.25	30	81.3	4.68	Primiparous women: 2320 parasites/µL), multiparous women: 300 parasites/µL	Microscopy	Minividas V.B. 02.96 system with standardVidas cortisol and Vidas prolactin kits (Biomérieux)	Enzyme linked fluorescent assay	Plasma
7	Davis et al. (1997)	1997	Before 2000	Quasi-experimental	Vietnam	Asia	Not specified	Severe malaria (9), Controls (6)	P. falciparum	Severe malaria (9): 25 (18–42), Controls (6): 41 (25–50)	Severe malaria (9): 18–42, Controls (6): 25–50	Adults	Severe malaria	Symptomatic malaria	Blood concentration of cortisol in the infected cases was significantly higher than that in the uninfected cases.	Severe malaria (9): 882 (294–1,682), Controls (6): 190 (110–676) nmol/L	9	788	267.7	6	271.5	189.61	1,530 (45–105,770)	Microscopy	Fluorometric enzyme immunoassay (Stratus, Baxter Diagnostics, Deerfield, IL)	Enzyme immunoassays	Serum
8	Enwonwu et al. (1999)	1999	Before 2000	Cross-sectional	Nigeria	Africa	1997	Malaria (28), control (28)	P. falciparum	65.14±49.05 months	14–156 months	Children	Severe and uncomplicated malaria	Symptomatic malaria	Blood concentration of cortisol in the infected cases was significantly higher than that in the uninfected cases.	Malaria (24): 1021.26±351.94, control (24): 502.18±182.55 nM/L	24	1021.26	351.94	24	502.18	182.55	Not specified	Microscopy	Radioimmunoassay Kit (Incstar)	Radioimmunoassay	Plasma
9	Ezeugwunne et al. (2012)	2012	2010-2019	Case-control	Nigeria	Africa	Not specified	HIV seronegative with malaria (68), HIV seronegative without malaria (68)	Not specified	42 ±13	18-60	Adults	Not specified	Not specified	No significant difference in cortisol levels uninfected cases in comparison with the uninfected cases.	HIV seronegative with malaria (68): 147.70 ± 63.57, HIV seronegative without malaria (68): 130.02 ± 68.22 ng/ml	68	147.7	63.57	68	130.02	68.22	Not specified	Microscopy	Enzyme-linked immunosorbent assay	Enzyme immunoassays	Serum
10	Ibrahim et al. (2011)	2011	2010-2019	Cross-sectional	Sudan	Africa	2006	Malaria (25), Healthy volunteers (25)	P. falciparum	Malaria (25): 18.08 ± 11.10, Healthy volunteers (25): 15.60 ± 2.80	Not specified	Children and adults	Uncomplicated malaria	Symptomatic malaria	1. No significant difference in cortisol levels uninfected cases in comparison with the uninfected cases. 2. No correlations between the cortisol levels and parasite density.	Malaria (25): 602.20 ± 369.60, Healthy volunteers (25): 449.20 ± 311.70 ng/mL	25	602.2	369.6	25	449.2	311.7	Not specified	Microscopy	Radioimmunoassays KIT (RK-240MACED040501,IZOTOP, Budapest	Radioimmunoassay	Serum
11	Libonati et al. (2006)	2006	2000-2009	Cohort	Brazil	South America	Not specified	Patients with uncomplicated malaria (24)	P. falciparum	Not specified	15-50	Adults	Uncomplicated malaria	Symptomatic malaria	No significant correlation was observed between cortisol and parasitemia.	Not specified							Not specified	Microscopy	AutoDELFIA kit (Wallac Oy)	Enzyme linked fluorescent assay	Serum
12	Olaniyan et al. (2020)	2020	2020-2023	Case-control	Nigeria	Africa	Not specified	Malaria (35), Control (50)	P. falciparum	Not specified	2–5	Children	Not specified	Not specified	1. No significant difference in cortisol levels uninfected cases in comparison with the uninfected cases. 2. There was a significant increase in plasma cortisol with increase in parasite density.	Malaria (35): parasite density 50-499/µL (20): 88±4.0, 500-999/µL (11): 138±7.0, ≥1000/µL (4): 172±6.0, control (50): 86±3.0	35	113.31	31.71	50	86	3	Malaria (35): parasite density 50-499/µL 107±5.0 (n=20), 500-999/µL: 512±4.0 (n=11), ≥1000/µL: 1014±6.0 (n=4)	Microscopy	Enzyme-linked immunosorbent assay	Enzyme immunoassays	Plasma
13	Shwe et al. (1998)	1998	Before 2000	Cross-sectional	Myanmar	Asia	1995	Cerebral malaria (10), uncomplicated malaria (10), uninfected control (37)	Not specified	Not specified	12-60	Adults	Severe and uncomplicated malaria	Symptomatic malaria	1. Blood concentration of cortisol in the infected cases was significantly higher than that in the uninfected cases. 2. No significant difference in cortisol levels in patients with cerebral malaria in comparison with uncomplicated malaria.	Cerebral malaria (10): 516.0 ± 80.5, uncomplicated malaria (10): 528.2 ± 123.9, uninfected control (37): 393.8 ± 141.0 nmol/L	20	522.1	101.88	37	393.8	141	Not specified	Microscopy	Radioimmunoassays (Double Antibody Cortisol Kit, Diagnostic Product Cooperation, Los Angelis, CA, USA)	Radioimmunoassay	Serum
14	Sivaraman et al. (2023)	2023	2020-2023	Cohort	India	Asia	2017-2018	Malaria (80), complicated malaria (40), uncomplicated malaria (40), uninfected control (40)	P. vivax	Malaria (80): complicated malaria (40): 28.5 ± 5.2, uncomplicated malaria (40): 29.8 ± 4.7, uninfected control (40): 28.2 ± 5.7	> 18	Adults	Severe and uncomplicated malaria	Symptomatic malaria	1. Blood concentration of cortisol in the infected cases was significantly higher than that in the uninfected cases. 2. Blood concentration of cortisol in patients with severe malaria was significantly higher than that with uncomplicated malaria.	Malaria (80): 17.72 ± 4.12, complicated malaria (40): 20.53 ± 4.3, uncomplicated malaria (40): 15.3 ± 1.69, uninfected control (40): 13.90 ± 1.71 ug/dL	80	17.72	4.12	40	13.9	1.71	Not specified	Microscopy	Competitive immunoassay-based cortisol assay	Enzyme immunoassays	Serum
15	Ukibe et al. (2019)	2019	2010-2019	Cross-sectional	Nigeria	Africa	Not specified	Malaria-infected pregnant women (36), normal pregnant women (40)	P. falciparum	Malaria-infected pregnant women (36): 28.70 ± 4.50, normal pregnant women (40): 28.60 ± 4.50	18-40	Adults	Not specified	Not specified	Blood concentration of cortisol in the infected cases was significantly higher than that in the uninfected cases.	Malaria-infected pregnant women (36): 125.80 ±30.80, normal pregnant women (40): 86.70 ± 3.30 ng/ml	36	125.8	30.8	40	86.7	3.3	Not specified	Microscopy, RDT	Solid phase competitive Enzyme-linked Immunosorbent Assay method (PERFECT EASE BIOTECH Co., Ltd., Beijing)	Enzyme immunoassays	Serum
16	van Thien et al. (2001)	2001	2000-2009	Cross-sectional	Vietnam	Asia	1997-1999	Cerebral malaria (7), control (6)	P. falciparum	Cerebral malaria (7): 32 ± 5, control (6): 34 ± 4	Not specified	Adults	Severe malaria	Symptomatic malaria	Blood concentration of cortisol in the infected cases was significantly higher than that in the uninfected cases.	Cerebral malaria (7): 1080 ± 163, control (6): 188 ± 18 nmol/l	7	1080	163	6	188	18	99849 ± 60742	Microscopy	Enzyme immunoassay	Enzyme immunoassays	Plasma
17	Vandermosten et al., 2023	2023	2020-2023	Cross-sectional	Cameroon	Africa	2019-2021	Severe malaria (26), uncomplicated malaria (21), asymtomatic control (23)	P. falciparum	Severe malaria (26): 5.0 (0.5 - 17), uncomplicated malaria (21): 6.0 (1 - 15), asymtomatic control (23): 6.3 (2.5 - 13.3)	6 months to 17 years	Children	Severe and uncomplicated malaria	Symptomatic malaria	1. Blood concentration of cortisol in the infected cases was significantly higher than that in the uninfected cases. 2. Blood concentration of cortisol in patients with severe malaria was significantly higher than that with uncomplicated malaria. 3. Total cortisol levels correlated positively with parasitemia.	Not specified							Not specified	Microscopy, RDT	Radioimmunoassays (Beckman Coulter, CA, USA)	Radioimmunoassay	Plasma
18	Vleugels et al. (1989)	1989	Before 2000	Cohort	Kenya	Africa	1981	Pregnant women (289): Primigravidae: non-malarious (15), malarious (60); Multigravidae: non-malarious (31), malarious (23)	P. falciparum	Not specified	Not specified	Adults	Not specified	Not specified	No significant difference in cortisol levels uninfected cases in comparison with the uninfected cases.	Primigravidae: non-malarious (15): 0.67, malarious (60): 0.81; Multigravidae: non-malarious (31): 0.65, malarious (23): 0.61 µmol/L							Not specified	Microscopy	Radioimmunoassay (VESCEI, 1974; DE MAN et al., 1980)	Radioimmunoassay	Serum
19	Vleugels et al. (1987)	1987	Before 2000	Cross-sectional	Tanzania	Africa	1981-1982	Pregnant women: malaria (152), non-malaria (527)	Not specified	Not specified	Not specified	Adults	Not specified	Symptomatic malaria	Blood concentration of cortisol in the infected cases was significantly higher than that in the uninfected cases.	Malaria (152): nulliparas (57): 1.15, multiparas (95): 1.07; non-malaria (527): nulliparas (105): 0.89, multiparas (422): 0.79 µmol/L							Not specified	Microscopy	AUTO-PAK cortisol test kit system (MICRO-MEDIC Systems)	Radioimmunoassay	Serum
20	Wilson et al. (2001)	2001	2000-2009	Quasi-experimental	Vietnam	Asia	Not specified	Malaria (13), healthy control (6)	P. falciparum	Malaria (13): 28 (21-45), healthy control (6): 33 (24-45)	21-45	Adults	Uncomplicated malaria	Symptomatic malaria	Blood concentration of cortisol in the infected cases was significantly higher than that in the uninfected cases.	Malaria (13): 456 (102-821), healthy control (6): 145 (64-183) nmol/L	13	370.25	109.09	6	114	14.82	10,320 (50-228,500)	Microscopy	Fluorometric enzyme immunoassay (Stratus, Baxter Diagnostics, Deerfield. Illinois, USA)	Enzyme immunoassays	Serum
