# Supplementary material for: A systematic review and meta-analysis of cortisol levels in Plasmodium infections
Source: Sci Rep. 2024 Aug 6;14:18162. doi: 10.1038/s41598-024-68596-0 (PMC11303744; doi:10.1038/s41598-024-68596-0)
Supplement: Supplementary file 3 — Supplementary Table S3. [file 41598_2024_68596_MOESM3_ESM.xls]

## Sheet: All studies
Table 3. Quality of the include studies
JBI critical appraisal checklist for analytical cross sectional studies
No.	Study	1. Were the criteria for inclusion in the sample clearly defined?	2. Were the study subjects and the setting described in detail?	3. Was the exposure measured in a valid and reliable way?	4. Were objective, standard criteria used for measurement of the condition?	5. Were confounding factors identified?	6. Were strategies to deal with confounding factors stated?	7. Were the outcomes measured in a valid and reliable way?	8. Was appropriate statistical analysis used?	Overall appraisal:
3	Adam et al. (2007)
7	Bouyou-Akotet et al. (2004)
18	van Thien et al. (2001)
4	Armah BNA (2019)
11	Ibrahim et al. (2011)
17	Ukibe et al. (2019)
19	Vandermosten et al., 2023
9	Enwonwu et al. (1999)
15	Shwe et al. (1998)
21	Vleugels et al. (1987)
	JBI critical appraisal checklist for case control studies
	Study	1. Were the groups comparable other than the presence of disease in cases or the absence of disease in controls?	2. Were cases and controls matched appropriately?	3. Were the same criteria used for identification of cases and controls?	4. Was exposure measured in a standard, valid and reliable way?	5. Was exposure measured in the same way for cases and controls?	6. Were confounding factors identified?	7. Were strategies to deal with confounding factors stated?	8. Were outcomes assessed in a standard, valid and reliable way for cases and controls?	9. Was the exposure period of interest long enough to be meaningful?	10. Was appropriate statistical analysis used?	Overall appraisal:
1	Abdagalil et al. (2009)
2	Adam et al. (2009)
5	Bayoumi et al. (2009)
6	Bouyou-Akotet et al. (2005)
10	Ezeugwunne et al. (2012)
14	Olaniyan et al. (2020)
JBI critical appraisal checklist for cohort studies
No.	Study	1. Were the two groups similar and recruited from the same population?	2. Were the exposures measured similarly to assign people to both exposed and unexposed groups?	3. Was the exposure measured in a valid and reliable way?	4. Were confounding factors identified?	5. Were strategies to deal with confounding factors stated?	6. Were the groups/participants free of the outcome at the start of the study (or at the moment of exposure)?	7. Were the outcomes measured in a valid and reliable way?	8. Was the follow up time reported and sufficient to be long enough for outcomes to occur?	9. Was follow up complete, and if not, were the reasons to loss to follow up described and explored?	10. Were strategies to address incomplete follow up utilized?	11. Was appropriate statistical analysis used?	Overall appraisal:
12	Libonati et al. (2006)
16	Sivaraman et al. (2023)
20	Vleugels et al. (1989)
JBI critical appraisal checklist for quasi-experimental studies
No.	Study	1. Is it clear in the study what is the ‘cause’ and what is the ‘effect’ (i.e. there is no confusion about which variable comes first)?	2. Were the participants included in any comparisons similar?	3. Were the participants included in any comparisons receiving similar treatment/care, other than the exposure or intervention of interest?	4. Was there a control group?	5. Were there multiple measurements of the outcome both pre and post the intervention/exposure?	6. Was follow up complete and if not, were differences between groups in terms of their follow up adequately described and analyzed?	7. Were the outcomes of participants included in any comparisons measured in the same way?	8. Were outcomes measured in a reliable way?	9. Was appropriate statistical analysis used?	Overall appraisal:
22	Wilson et al. (2001)
8	Davis et al. (1997)
